# Supplementary material for: Metagenomic profiling of historic Colorado Front Range flood impact on distribution of riverine antibiotic resistance genes
Source: Sci Rep. 2016 Dec 5;6:38432. doi: 10.1038/srep38432 (PMC5137141; doi:10.1038/srep38432)
Supplement: Supplementary Table S2 [file srep38432-s2.xls]

## Sheet: Tabls S1
	Site	ATC	AZI	CLA	CTC	DOX	ERY	ETC	OTC	SMR	SMX	SMZ	SPD	TC	TYL
3 months	1	ND	ND	ND	ND	ND	6.7(1.5)	ND	ND	ND	1.1(0.0)	ND	ND	ND	ND
	2	2.1(0.1)	ND	ND	3.6(2.0)	ND	3.3(0.9)	ND	ND	ND	17(0.3)	0.7(0.0)	ND	4.6(1.2)	ND
	3	5.7(0.0)	ND	ND	6.7(0.0)	ND	7.7(0.0)	ND	ND	0.9(0.0)	29 (0.0)	0.5(0.0)	ND	ND	ND
	4	ND	3.7(0.1)	3.2(1.3)	ND	ND	11.(3.8)	ND	ND	ND	154(9.5)	3.5(0.2)	ND	6.4(1.0)	ND
	5	ND	15.(0.6)	11.(4.0)	ND	ND	16.(0.7)	ND	ND	ND	223(21.)	9.1(1.0)	ND	ND	ND
6 months	1	ND	ND	ND	ND	ND	1.8(0.0)	ND	ND	ND	0.6(0.1)	0.2(0.0)	ND	ND	ND
	2	2.6(0.7)	ND	ND	ND	ND	1.6(0.0)	3.2(0.2)	ND	ND	0.5(0.0)	0.4(0.0)	ND	59.(2.0)	ND
	3	ND	1.9(0.2)	1.6(0.1)	ND	ND	3.0(0.2)	ND	ND	ND	21 (4.9)	ND	ND	ND	ND
	4	ND	2.5(0.3)	2.8(1.1)	ND	ND	10.(4.2)	ND	ND	ND	93(10)	ND	5.8(0.9)	ND	ND
	5	ND	9.3(2.4)	15.(1.0)	ND	ND	20.(0.0)	ND	ND	ND	55.(1.0)	2.0(0.5)	1.8(0.1)	ND	ND
8 months	1	ND	ND	ND	ND	ND	1.5(0.1)	ND	ND	ND	ND	ND	ND	ND	ND
	2	ND	ND	ND	ND	ND	1.5(0.0)	ND	6.6(0.8)	ND	ND	ND	ND	ND	ND
	3	ND	ND	ND	ND	ND	1.6(0.0)	ND	5.1(0.2)	ND	19.(1.6)	ND	ND	ND	ND
	4	ND	ND	0.6(0.0)	ND	ND	3.5(0.1)	ND	ND	ND	127(6.3)	ND	6.5(0.4)	ND	ND
	5	ND	ND	1.0(0.0)	ND	ND	5.0(0.2)	ND	ND	ND	113(7.9)	2.4(0.1)	1.7(0.2)	ND	ND
	W	ND	510(55)	18.(1.1)	ND	72(6.5)	5.1(0.4)	ND	ND	ND	68.(3.8)	ND	ND	ND	2.1(0.0)
10 months	1	ND	ND	ND	ND	ND	2.3(0.1)	ND	ND	ND	ND	ND	ND	ND	ND
	3	ND	ND	1.0(0.0)	ND	ND	3.6(0.3)	ND	ND	ND	20.(0.2)	ND	ND	ND	ND
	4	ND	ND	0.6(0.1)	ND	ND	9.8(0.2)	ND	ND	ND	44.(0.1)	ND	ND	ND	ND
	5	ND	ND	1.9(0.0)	ND	ND	12.(0.0)	ND	ND	ND	36.(2.9)	1.1(0.0)	ND	ND	ND
	W	ND	651(4.8)	67.(1.7)	ND	ND	58.(0.4)	ND	ND	ND	770(41.)	ND	ND	9.0(1.5)	6.0(0.3)
18 months	1	ND	ND	ND	ND	ND	1.7(0.1)	ND	ND	ND	ND	ND	ND	ND	ND
	2	ND	ND	ND	ND	ND	2.8(0.0)	ND	ND	ND	0.7(0.2)	ND	ND	ND	ND
	3	ND	16.(0.5)	3.5(0.6)	ND	ND	4.1(0.1)	ND	ND	ND	12.(0.2)	ND	ND	ND	ND
	4	ND	17.(0.2)	12.(0.1)	ND	ND	18.(1.0)	ND	ND	ND	231(1.7)	1.1(0.0)	3.5(0.6)	ND	ND
	5	ND	60.(2.2)	52.(0.2)	ND	ND	53.(1.1)	ND	ND	ND	58.(3.5)	2.1(0.1)	3.5(0.1)	ND	4.3(0.6)
	W	4.4(0.2)	250(100)	620(20)	ND	ND	41.(1.7)	ND	18.(0.2)	ND	137(0.3)	ND	2.2(0.2)	59.(3.2)	7.9(0.1)
