# Supplementary material for: Metagenomic profiling of historic Colorado Front Range flood impact on distribution of riverine antibiotic resistance genes
Source: Sci Rep. 2016 Dec 5;6:38432. doi: 10.1038/srep38432 (PMC5137141; doi:10.1038/srep38432)
Supplement: Supplementary Table S3 [file srep38432-s3.xls]

## Sheet: Sheet1
	sul1		sul2		tet(O)		tet(W)		ermF
	sed	wat	sed	wat	sed	wat	sed	Wat	sed	wat
Ag	0.014	0.0004	0.6488	0.2661	0.7732	0.7897	0.2197	0.4207	0.2595	0.2864
As	0.6341	0.5165	0.9109	0.0875	0.9925	0.0004	0.156	0.0775	0.8686	0.0428
ATC	0.1385	0.8748	0.3638	0.8283	0.5209	0.0187	0.1604	0.0787	0.8122	0.7852
AZI	0.0028	0.6716	0.084	0.0996	0.0021	0.0328	0.0194	0.048	0.0407	0.1402
Ba	0.0112	0.0005	0.5486	0.3738	0.6882	0.0048	0.0608	0.1501	0.9313	0.1457
Ce	0.3905	0.5377	0.4453	0.0968	0.0681	0.473	0.1171	0.3863	0.5664	0.9147
CLA	0.0155	0.588	0.1651	0.0297	0.0079	0.0037	0.0555	0.0078	0.064	0.0234
Cr	0.6204	0.9468	0.4608	0.4307	0.755	0.5655	0.6454	0.8458	0.3712	0.8841
CTC	0.4515	0.7914	0.6364	0.7108	0.8723	0.0898	0.2462	0.558	0.7566	0.3645
Cu	0.028	0.013	0.7977	0.4164	0.2552	0.2459	0.4342	0.7183	0.1263	0.8276
DOX	0.1705	0.1176	0.113	0.1173	0.0574	0.1578	0.0813	0.1444	0.0853	0.1305
ERY	0.0229	0.5509	0.7548	0.0437	0.0022	0.0005	0.0049	0.0088	0.1496	0.0175
ETC	0.9601	0.1176	0.6514	0.5595	0.9109	0.3604	0.7836	0.4882	0.4126	0.3099
Gd	0.316	0.4792	0.2073	0.1049	0.342	0.4617	0.1058	0.5577	0.4561	0.8529
Mn	0.3192	0.8286	0.3449	0.6604	0.1302	0.5455	0.2354	0.5222	0.7028	0.9192
OTC	0.1641	0.0787	0.5761	0.5217	0.4081	0.9698	0.1389	0.9953	0.2185	0.5687
Pb	0.5159	0.8011	0.1292	0.7052	0.805	0.8663	0.6834	0.8715	0.371	0.5374
Pt	0.7491	0.2577	0.3006	0.2252	0.7462	0.7887	0.4012	0.8433	0.0203	0.7661
SDM	0.1138	0.6336	0.7255	0.425	0.9109	0.9574	0.7836	0.9577	0.4126	0.9577
SMX	0.0028	0.6148	0.1742	0.023	0.0097	0.0046	0.0227	0.0095	0.0307	0.0008
SMZ	0.11	0.5533	0.8296	0.4429	0.4746	0.0081	0.9784	0.0424	0.6661	0.0557
SPD	0.0065	0.2857	0.3429	0.1065	0.3866	0.4074	0.6908	0.102	0.8154	0.1641
Sr	0.1884	0.905	0.0234	0.0015	0.4179	0.0141	0.6493	0.0116	0.1652	0.0128
TC	0.5532	0.7814	0.5392	0.2495	0.1464	0.0006	0.3646	0.0072	0.4571	0.1517
Th	0.0878	0.0038	0.8713	0.5892	0.7505	0.4899	0.3679	0.8272	0.082	0.1872
TYL	0.0884	0.6962	0.0207	0.185	0.0054	0.3075	0.0017	0.1436	0.0044	0.7039
U	0.4071	0.9181	0.0858	0.0075	0.8281	0.0079	0.2449	0.0155	0.3516	0.0125
