# Supplementary material for: Metagenomic profiling of historic Colorado Front Range flood impact on distribution of riverine antibiotic resistance genes
Source: Sci Rep. 2016 Dec 5;6:38432. doi: 10.1038/srep38432 (PMC5137141; doi:10.1038/srep38432)
Supplement: Supplementary Table S4 [file srep38432-s4.xls]

## Sheet: Table S3
SMZ	TC	ATC	ETC	ERY	CLA	OTC	CTC	AZI	SPD	TYL	DOX	SMR	SDM	Cr	Mn	Cu	As	Sr	Ag	Ba	Ce	Gd	Pt	Pb	Th	U
0.5389	0.3075	0.1028	-0.0993	0.8943	0.8398	0.0237	0.0404	0.6955	0.5549	0.4307	0.1534	0.0632	0.2798	-0.1452	0.1	-0.0657	0.3706	0.793	0.0048	0.1648	-0.3278	-0.3088	-0.2205	0.0267	-0.1171	0.6955	Spearman's ρ	SMX
0.001	0.0769	0.5631	0.5764	<.0001	<.0001	0.8942	0.8206	<.0001	0.0007	0.011	0.3863	0.7226	0.109	0.4699	0.6198	0.7446	0.057	0	0.9809	0.4113	0.0951	0.1171	0.2691	0.895	0.5608	<.0001	p-value
	0.1733	0.1964	0.1522	0.534	0.4279	-0.2354	0.2617	0.3023	0.3313	-0.0699	-0.1319	0.1725	0.2131	-0.0604	0.4689	-0.2453	0.6447	0.5399	-0.1017	0.3495	0.1443	0.2618	-0.0289	0.0357	-0.0568	0.6919	Spearman's ρ	SMZ
	0.3271	0.2656	0.3902	0.0011	0.0116	0.1801	0.1348	0.0822	0.0556	0.6943	0.4571	0.3293	0.2263	0.7648	0.0136	0.2175	0.0003	0.0037	0.6137	0.0739	0.4726	0.1871	0.8862	0.8597	0.7784	<.0001	p-value
		0.6123	0.4751	0.2707	0.3066	0.198	0.1976	0.304	-0.0067	0.4081	-0.072	-0.072	-0.072	0.3061	0.0405	0.1682	0.0752	0.0216	-0.0532	0.2201	0.0487	0.1993	-0.0103	0.327	-0.2243	0.0423	Spearman's ρ	TC
		0.0001	0.0045	0.1215	0.0777	0.2616	0.2627	0.0805	0.9702	0.0166	0.6858	0.6858	0.6858	0.1205	0.8409	0.4016	0.7094	0.9148	0.7921	0.27	0.8094	0.3189	0.9593	0.096	0.2606	0.8339	p-value
			0.4597	0.133	0.0047	0.2363	0.6847	0.0072	0.0324	0.1832	-0.0634	0.5231	-0.0634	0.4264	0.1728	0.0158	0.0665	-0.1531	-0.0109	0.1245	0.2236	0.3065	0.0481	0.4046	-0.1968	-0.0356	Spearman's ρ	ATC
			0.0062	0.4534	0.9791	0.1784	<.0001	0.9676	0.8554	0.2998	0.7216	0.0015	0.7216	0.0265	0.3886	0.9376	0.7416	0.4459	0.9571	0.5362	0.2621	0.1199	0.8116	0.0363	0.3253	0.8603	p-value
				-0.1337	0.0095	-0.0541	-0.0435	-0.1174	-0.0879	-0.0634	-0.0303	-0.0303	-0.0303	0.3107	0.277	0.1763	-0.0253	-0.1511	-0.1038	0.3022	0.3082	0.3356	-0.0929	0.3064	-0.0929	-0.1007	Spearman's ρ	ETC
				0.4511	0.9576	0.7613	0.807	0.5084	0.6212	0.7216	0.8649	0.8649	0.8649	0.1148	0.1619	0.3791	0.9002	0.4519	0.6064	0.1255	0.1178	0.0871	0.6448	0.1201	0.6449	0.6172	p-value
					0.8294	0.0078	0.0794	0.7125	0.4966	0.4839	0.0802	0.1158	0.2228	-0.3446	0.0504	0.0791	0.5946	0.8425	0.1497	0.2528	-0.5263	-0.3655	-0.0807	-0.256	0.0243	0.7888	Spearman's ρ	ERY
					<.0001	0.9651	0.6554	<.0001	0.0028	0.0037	0.6521	0.5142	0.2054	0.0784	0.803	0.695	0.0011	<.0001	0.456	0.2033	0.0048	0.0609	0.6892	0.1975	0.9041	<.0001	p-value
						0.011	-0.2314	0.8805	0.5271	0.5982	0.256	-0.1612	0.2181	-0.242	0.1435	0.2047	0.3231	0.8219	0.2019	0.1175	-0.5423	-0.3868	-0.1709	-0.1426	0.0527	0.6979	Spearman's ρ	CLA
						0.951	0.1879	<.0001	0.0014	0.0002	0.1439	0.3624	0.2153	0.2239	0.4752	0.3056	0.1003	<.0001	0.3126	0.5594	0.0035	0.0462	0.3941	0.4779	0.794	<.0001	p-value
							-0.0776	0.0863	0.0962	0.2563	-0.0541	-0.0541	-0.0541	0.4146	0.0268	0.1426	-0.3886	-0.2724	0.0584	-0.4335	0.1632	0.0606	-0.1672	0.4089	-0.1671	-0.2561	Spearman's ρ	OTC
							0.6625	0.6275	0.5883	0.1434	0.7613	0.7613	0.7613	0.0316	0.8943	0.4779	0.0451	0.1693	0.7723	0.0239	0.4161	0.7641	0.4045	0.0342	0.4047	0.1972	p-value
								-0.1686	-0.1261	-0.091	-0.0435	0.7177	-0.0435	0.2446	0.0753	-0.2225	0.2014	-0.1438	-0.1496	0.1277	0.2605	0.3284	0.2272	0.2031	-0.1339	-0.0175	Spearman's ρ	CTC
								0.3406	0.4772	0.6087	0.807	<.0001	0.807	0.2189	0.709	0.2647	0.3138	0.4742	0.4565	0.5255	0.1894	0.0945	0.2544	0.3097	0.5056	0.9311	p-value
									0.4248	0.6727	0.3096	-0.1174	0.2669	-0.2073	0.0238	0.0657	0.2307	0.6433	0.3312	-0.1247	-0.5653	-0.2553	-0.0327	-0.1619	0.1746	0.5075	Spearman's ρ	AZI
									0.0123	<.0001	0.0748	0.5084	0.1271	0.2995	0.9061	0.7448	0.247	0.0003	0.0914	0.5355	0.0021	0.1986	0.8716	0.4199	0.3837	0.0069	p-value
										0.2615	-0.0879	-0.0879	0.364	0.114	0.4627	-0.1802	0.0665	0.5275	0.2699	0.0246	-0.097	-0.2553	-0.2763	0.1317	0.142	0.5248	Spearman's ρ	SPD
										0.1352	0.6212	0.6212	0.0343	0.5712	0.0151	0.3683	0.7417	0.0047	0.1733	0.9032	0.6304	0.1986	0.163	0.5125	0.4797	0.0049	p-value
											0.428	-0.0634	-0.0634	0.0914	-0.1294	0.3417	-0.1341	0.2686	0.2158	-0.2074	-0.4896	-0.385	-0.1968	-0.0185	0.0306	0.156	Spearman's ρ	TYL
											0.0116	0.7216	0.7216	0.6503	0.5201	0.081	0.5049	0.1755	0.2798	0.2991	0.0095	0.0474	0.3251	0.9269	0.8795	0.4371	p-value
												-0.0303	-0.0303	0	-0.1385	0.1007	-0.2659	0	-0.1038	-0.3022	-0.2312	-0.1818	-0.0929	0.0128	-0.0929	-0.1763	Spearman's ρ	DOX
												0.8649	0.8649	1	0.4908	0.6171	0.1801	1	0.6064	0.1255	0.246	0.3642	0.6448	0.9496	0.6449	0.3792	p-value
													-0.0303	0.2071	0.1007	-0.0755	0.1519	-0.0755	-0.1038	0.1007	0.2055	0.1538	-0.0929	0.1532	-0.0929	0	Spearman's ρ	SMR
													0.8649	0.3	0.6171	0.708	0.4493	0.7081	0.6064	0.6171	0.3038	0.4437	0.6448	0.4455	0.6449	1	p-value
														-0.2589	0.2015	-0.2015	0.0506	0.3273	0.4498	0	-0.2312	-0.1818	-0.0929	-0.1277	0.4088	0.2266	Spearman's ρ	SDM
														0.1923	0.3136	0.3136	0.8019	0.0956	0.0186	1	0.246	0.3642	0.6448	0.5257	0.0343	0.2557	p-value
															0.5052	0.1077	-0.4244	-0.4074	-0.4433	0.0078	0.7879	0.5054	-0.3197	0.8962	-0.5141	-0.2558	Spearman's ρ	Cr
															0.0072	0.593	0.0274	0.0349	0.0205	0.969	<.0001	0.0072	0.104	<.0001	0.0061	0.1978	p-value
																-0.0183	0.1667	0.2861	-0.1045	0.3014	0.507	0.376	-0.3755	0.5689	-0.1176	0.4216	Spearman's ρ	Mn
																0.9277	0.4059	0.148	0.6041	0.1265	0.007	0.0532	0.0536	0.002	0.5591	0.0285	p-value
																	-0.1002	0.0434	-0.2085	0.422	-0.1212	-0.1877	-0.3989	0.0091	-0.2559	-0.0415	Spearman's ρ	Cu
																	0.6188	0.83	0.2966	0.0283	0.5472	0.3486	0.0393	0.9639	0.1976	0.8371	p-value
																		0.6723	-0.0858	0.5314	-0.1854	0.2102	0.1278	-0.2767	-0.0483	0.7623	Spearman's ρ	As
																		0.0001	0.6703	0.0043	0.3545	0.2927	0.5252	0.1623	0.8111	<.0001	p-value
																			0.1464	0.3893	-0.4671	-0.3014	-0.187	-0.2458	0.0991	0.9286	Spearman's ρ	Sr
																			0.4662	0.0447	0.014	0.1266	0.3503	0.2166	0.6228	<.0001	p-value
																				-0.4838	-0.6239	-0.4905	0.253	-0.4849	0.9267	0.0155	Spearman's ρ	Ag
																				0.0106	0.0005	0.0094	0.203	0.0104	<.0001	0.9388	p-value
																					0.1769	0.1567	-0.3124	0.0587	-0.4313	0.462	Spearman's ρ	Ba
																					0.3773	0.4352	0.1126	0.7713	0.0247	0.0153	p-value
																						0.7335	-0.1448	0.7919	-0.5584	-0.241	Spearman's ρ	Ce
																						<.0001	0.4711	<.0001	0.0025	0.2259	p-value
																							0.0943	0.5686	-0.439	-0.0915	Spearman's ρ	Gd
																							0.6397	0.002	0.022	0.6498	p-value
																								-0.2685	0.3186	-0.1212	Spearman's ρ	Pt
																								0.1757	0.1053	0.5469	p-value
																									-0.5797	-0.1155	Spearman's ρ	Pb
																									0.0015	0.5663	p-value
																										-0.0342	Spearman's ρ	Th
																										0.8654	p-value
