# Supplementary material for: Metagenomic profiling of historic Colorado Front Range flood impact on distribution of riverine antibiotic resistance genes
Source: Sci Rep. 2016 Dec 5;6:38432. doi: 10.1038/srep38432 (PMC5137141; doi:10.1038/srep38432)
Supplement: Supplementary Table S5 [file srep38432-s5.xls]

## Sheet: Table S4
	Site	Ag	As	Ba	Cd	Ce	Cr	Cu	Gd	Mn	Pt	Pb	Sr	Th	U
3 months	1	ND	0.6(0.0)	41.(0.4)	ND	0.7(0.0)	ND	0.5(0.0)	ND	22.(0.2)	ND	ND	89.(0.6)	ND	1.6(0.0)
	2	ND	0.7(0.0)	46.(0.9)	ND	1.0(0.0)	0.3(0.1)	0.6(0.1)	ND	39.(0.2)	ND	0.3(0.0)	136(0.7)	ND	1.9(0.0)
	3	ND	0.8(0.2)	47.(0.9)	ND	1.1(0.0)	0.4(0.0)	0.9(0.0)	ND	47.(0.4)	ND	0.3(0.0)	224(2)	ND	2.1(0.0)
	4	ND	1.1(0.2)	44.(0.6)	ND	0.7(0.0)	ND	0.7(0.0)	ND	42.(0.0)	ND	ND	395(0.6)	ND	3.2(0.0)
	5	ND	2.3(0.2)	42(1)	ND	ND	ND	0.8(0.0)	ND	ND	ND	ND	730(14)	ND	6.3(0.3)
6 months	1	ND	0.5(0.0)	39.(0.5)	ND	ND	ND	0.4(0.0)	ND	15.(0.0)	ND	ND	94.(0.8)	ND	1.6(0.0)
	2	ND	0.4(0.0)	61(1)	ND	4.3(0.0)	2.3(0.0)	2.0(0.0)	0.3(0.0)	100(0.6)	ND	1.6(0.0)	116(0.6)	ND	1.6(0.0)
	3	ND	1(0.1)	50.(0.7)	ND	0.3(0.0)	ND	1.1(0.0)	ND	53.(0.5)	ND	ND	626(8)	ND	3.9(0.1)
	4	ND	2(0.3)	51.(0.8)	ND	ND	ND	0.9(0.0)	ND	67.(0.6)	ND	ND	123(3)	ND	8.1(0.0)
	5	ND	4.1(0.7)	57(1)	ND	0.6(0.0)	ND	1.8(0.0)	ND	176(0.4)	ND	0.3(0.0)	147(6)	ND	18.(0.2)
8 months	1	ND	ND	43(2)	ND	5.4(0.3)	2.5(0.0)	2.0(0.0)	0.3(0.0)	76.(0.3)	ND	1.7(0.0)	44(0.4)	ND	0.7(0.0)
	2	ND	ND	35.(0.4)	ND	3.0(0.0)	1.3(0.0)	1.4(0.0)	ND	46(0.4)	ND	0.8(0.0)	55.(0.3)	ND	0.7(0.0)
	3	ND	ND	28(1)	ND	2.6(0.1)	1.1(0.0)	1.1(0.0)	ND	42.(0.1)	ND	0.9(0.0)	48.(0.1)	ND	0.3(0.0)
	4	ND	ND	42(2)	ND	1.1(0.0)	0.4(0.0)	0.5(0.0)	ND	38.(0.9)	ND	0.4(0.0)	235(0.5)	ND	1.8(0.1)
	5	ND	ND	45(1)	ND	2.2(0.1)	0.6(0.0)	0.8(0.0)	ND	149(0.3)	ND	0.9(0.0)	410(20)	ND	6(0.3)
	W	ND	ND	30.(0.9)	ND	ND	ND	1.6(0.0)	ND	19.(0.1)	ND	ND	318(0.5)	ND	1.1(0.0)
10 months	1	ND	ND	51(2)	ND	ND	ND	3.6(0.0)	ND	5.9(0.1)	ND	ND	33.(0.4)	ND	0.3(0.0)
	3	ND	ND	49(1)	ND	ND	ND	3.2(0.0)	ND	19.(0.1)	ND	ND	292(3)	ND	1.2(0.0)
	4	ND	1.9(0.1)	54(0.5)	ND	ND	ND	2.7(0.0)	ND	11.(0.0)	ND	ND	723(2)	ND	4.3(0.1)
	5	ND	3.7(0.2)	70(2)	ND	ND	ND	2.3(0.0)	ND	57.(0.8)	ND	ND	105(10)	ND	12.(0.6)
	W	ND	0.6(0.2)	57(2)	ND	ND	ND	5.2(0.1)	ND	12.(0.0)	ND	ND	846(3)	ND	3.5(0.1)
18 months	1	0.7(0.1)	0.2(0.0)	31.(0.8)	ND	ND	ND	1.2(0.0)	ND	7(0.1)	0.5(0.1)	ND	84(3)	0.7(0.0)	0.6(0.0)
	2	0.7(0.1)	0.3(0.0)	34(1)	ND	ND	ND	0.7(0.0)	ND	14.(0.5)	ND	ND	150(30)	0.3(0.0)	0.6(0.0)
	3	0.5(0.0)	0.3(0.1)	32.(0.5)	ND	ND	ND	0.6(0.1)	ND	26(0.5)	ND	ND	350(50)	ND	2.2(0.2)
	4	0.8(0.1)	0.6(0.0)	44(1)	ND	ND	ND	0.7(0.0)	ND	66(5)	ND	ND	160(300)	0.2(0.0)	7.7(0.0)
	5	0.5(0.0)	0.7(0.9)	38.(0.2)	ND	ND	ND	1.4(0.0)	ND	64(2)	ND	ND	120(300)	ND	14.(0.0)
	W	0.5(0.0)	0.2(0.0)	33.(0.1)	ND	ND	0.3(0.0)	1.9(0.0)	ND	30(1)	ND	0.3(0.0)	388(30)	ND	2.4(0.0)
